# Supplementary material for: Recombinant Vaccinia Viruses Coding Transgenes of Apoptosis-Inducing Proteins Enhance Apoptosis But Not Immunogenicity of Infected Tumor Cells
Source: Biomed Res Int. 2017 Aug 30;2017:3620510. doi: 10.1155/2017/3620510 (PMC5603130; doi:10.1155/2017/3620510)
Supplement: Supplementary file 1 — S1 Fig. Visualization of lytic (apoptotic) morphology of infected MX-7 cells. Cells were infected with VV-GMCSF-dGF, VV-GMCSF-Lact and VV-GMCSF-Apo. After 24 and 48 h post-infection, cells were analyzed by inverted microscope (phase-contrast) and photographed. Representative photomicrographs of three independent experiments. S2 Fig. Visualization of lytic (apoptotic) morphology of infected MCF-7 cells. Cells were infected with VV-GMCSF-dGF, VV-GMCSF-Lact and VV-GMCSF-Apo. After 6, 24 and 48 h post-infection, cells were analyzed by inverted microscope (phase-contrast) and photographed. Representative photomicrographs of three independent experiments. S3 Fig. Mitochondrial apoptosis activation in MX-7 cells. Cells were treated with VVs (0.05 PFU/cell). (A) Fluorescence microscopy of infected cells treated with JC-1 indicator. (B) Flow cytometry analysis of VV-infected cells stained with JC-1. [file 3620510.f1.zip]

Archive with 7 entries (6 files):
- 3620510.f1/
- 3620510.f1/Figure_S1.ai
- 3620510.f1/Figure_S1.eps
- 3620510.f1/Figure_S2.ai
- 3620510.f1/Figure_S2.eps
- 3620510.f1/Figure_S3.ai
- 3620510.f1/Figure_S3.eps
